# Supplementary material for: The Evolution of Nanoparticle Regulation: A Meta-Analysis of Research Trends and Historical Parallels (2015–2025)
Source: Nanomaterials (Basel). 2026 Jan 19;16(2):134. doi: 10.3390/nano16020134 (PMC12844885; doi:10.3390/nano16020134)
Supplement: Supplementary file 1 [file nanomaterials-16-00134-s001.zip]

Archive with 1 entries (1 files):
- nanomaterials-4075297-supplementary.pdf
